# Supplementary material for: Investigation on Distribution and Risk Assessment of Volatile Organic Compounds in Surface Water, Sediment, and Soil in a Chemical Industrial Park and Adjacent Area
Source: Molecules. 2021 Oct 2;26(19):5988. doi: 10.3390/molecules26195988 (PMC8512396; doi:10.3390/molecules26195988)
Supplement: Supplementary file 1 [file molecules-26-05988-s001.zip]

Archive with 1 entries (1 files):
- molecules-1367623-supplementary.pdf
